# Supplementary material for: Visual policy narrative messaging improves COVID-19 vaccine uptake
Source: PNAS Nexus. 2023 Apr 18;2(4):pgad080. doi: 10.1093/pnasnexus/pgad080 (PMC10122412; doi:10.1093/pnasnexus/pgad080)
Supplement: pgad080_Supplementary_Data [file pgad080_supplementary_data.zip]

Archive with 2 entries (2 files):
- PNASNEXUS-PNASNEXUS-2022-00667-s02.docx
- PNASNEXUS-PNASNEXUS-2022-00667-s01.docx
